# Supplementary material for: Claudin 18.2 Expression in Gastric Adenocarcinoma: Diagnostic Reproducibility and Clinicopathologic Associations in A Western Cohort
Source: Oncol Res. 2026 May 21;34(6):14. doi: 10.32604/or.2026.075609 (PMC13223185; doi:10.32604/or.2026.075609)
Supplement: Supplementary file 1 [file OncolRes-34-75609-s001.zip]

Archive with 1 entries (1 files):
- TSP_OR_75609-s001.docx
